# Supplementary material for: Combining Ability and Heterotic Patterns of Tropical Early-Maturing Maize Inbred Lines under Individual and Combined Heat and Drought Environments
Source: Plants (Basel). 2022 May 20;11(10):1365. doi: 10.3390/plants11101365 (PMC9146004; doi:10.3390/plants11101365)
Supplement: Supplementary file 1 [file plants-11-01365-s001.zip]

Archive with 3 entries (3 files):
- suplementary Figure S1.pdf
- suplementary tables for combining   ability article.xlsx
- Supplementary Table S5.pdf
