# Supplementary material for: Combining Ability and Heterotic Patterns of Tropical Early-Maturing Maize Inbred Lines under Individual and Combined Heat and Drought Environments
Source: Plants (Basel). 2022 May 20;11(10):1365. doi: 10.3390/plants11101365 (PMC9146004; doi:10.3390/plants11101365)
Supplement: Supplementary file 1 [file plants-11-01365-s001.zip › suplementary tables for combining ability article.xlsx]

## Sheet: Supplementary Table S1
Table S1a	Genetic materials selected for the NCD II cross at CSIR-SARI , Ghana and IITA, Ibadan
S/N	Designation	pedigree	SET	Endosperm colour	Reaction to 1DT	Reaction to 2CHD
1	TZEI 8	TZE-Y Pop STR Co S6 Inbred 62-3-3	A	Y	T	T
2	TZEI 135	TZE-Y Pop STR Co S6 Inbred 17-2-3	A	Y	T	T
3	TZEI 502	(TZEI 11 x TZEI 8) S6 inb 238-2/4-5/6-1/1	A	Y	T	T
4	TZEI 523	(TZEI 11 x TZEI 8) S6 inb 282-2/3-4/5-1/1	A	Y	T	T
5	TZEI 417	(TZEI 11 x TZEI 8) S6 inb 23-2/3-3/6-1/1	A	Y	T	S
6	TZEI 10	TZE-Y Pop STR Co S6 Inbred 152	B	Y	T	T
7	TZEI 182	TZE-Y Pop STR Co S6 Inbred 152-2-2	B	Y	T	T
8	TZEI 501	(TZEI 11 x TZEI 8) S6 inb 233-3/3-4/8-1/1	B	Y	T	T
9	TZEI 422	(TZEI 11 x TZEI 8) S6 inb 30-2/3-1/5-1/1	B	Y	T	T
10	TZEI 446	(TZEI 11 x TZEI 8) S6 inb 99-1/1-3/8-2	B	Y	S	T
11	TZEI 17	TZE Comp5-Y C6 S6 Inbred 35	C	Y	T	T
12	TZEI 23	TZE-Y Pop STR Co S6 Inbred 62-2-3	C	Y	T	T
13	TZEI 528	(TZEI 11 x TZEI 8) S6 inb 296-3/5-6/6-1/1	C	Y	T	S
14	TZEI 480	(TZEI 11 x TZEI 8) S6 inb 184-1/3-3/7-1/1	C	Y	T	T
15	TZEI 498	(TZEI 11 x TZEI 8) S6 inb 226-1/3-2/5-1/1	C	Y	T	T
16	TZEI 18	TZE-W Pop STR Co S6 Inbred 136-3-3	D	W	T	T
17	TZEI 188	TZE-W Pop STR Co S6 Inbred 1-1-4	D	W	T	T
18	TZEI 242	(TZEI 7 x TZEI 3) S6 Inb 113-3/3-1/1	D	W	T	T
19	TZEI 763	(TZE COMP 5-W DT C7 X TZEI 56) S6 inb 12-1/1-1/1-2/2-2/2-1/1	D	W	T	-
20	TZEI 1013	(TZE COMP 5-W DT C7 X TZEI 2) S6 inb 29-1/2-1/2-1/1-2/2-1/1	D	W	T	-
21	TZEI 56	TZE-W Pop STR Co S6 Inbred 75-1-3	E	W	T	T
22	TZEI 240	(TZEI 7 x TZEI 3) S6 Inb 113-1/3-2/2	E	W	T	T
23	TZEI 268	(TZEI 7 x TZEI 3) S6 Inb 178-3/4-3/3	E	W	T	T
24	TZEI 272	(TZEI 7 x TZEI 3) S6 Inb 191-1/2-3/3	E	W	T	T
25	TZEI 752	(TZE COMP 5-W DT C7 X TZEI 56) S6 inb 4-1/2-1/2-1/2-1/2-1/1	E	W	T	-
26	TZEI 7	WEC STR S7 Inbred 12	F	W	T	T
27	TZEI 31	TZE-W Pop x LD S6 Inbred 4	F	W	T	T
28	TZEI 935	(TZE COMP 5-W DT C7 X TZEI 31) S6 inb 46-1/1-1/2-2/2-2/2-1/1	F	W	T	-
29	TZEI 1496	(TZE COMP 3 DT C2 F2 x TZEI 98) S6 inb 29-2/2-2/2-1/2-1/3-1/1-1/1	F	W	T	-
30	TZEI 1517	(TZE COMP 3 DT C2 F2 x TZEI 98) S6 inb 70-2/2-1/2-2/3-2/3-1/1-1/1	F	W	T	-
W=White, Y= Yellow, T= Tolerance, S= Susceptible, 1Drought, 2Combined heat and drought
Table S1b	Description of hybrid checks used in the study
Pedigree	Type of hybrid	Endosperm colour
TZEI 124 x TZEI25	Single cross hybrid	white
ENT 3 x TZEI 65	Top-cross	white
TZE-W PoP DT STR x TZEI 7	Top-cross	white
TZEI 86 x TZEI 60	Single cross hybrid	yellow
TZEI 24 x TZEI 17	Single cross hybrid	yellow
TZE-Y PoP DT STR x TZEI 17	Top-cross	yellow

## Sheet: supplementary Table S2
Table 3	Table S2 Average temperature and rainfall readings at Kadawa and Manga during 2018 and 2019 croping season.
Kadawa	2018			2019
Month	Maximum Temperature (°C)	Minimum Temperature (°C)	Rainfall(mm)	Maximum Temperature (°C)	Maximum Temperature (°C)	Rainfall (mm)
Febuary	36	17	0	31	18	0
March	38.3	19.4	0	37	24	0
April	40	24	0	39.4	26.2	0
May	39	26	18	37	26	37
June	37.1	25	47	34.1	24.1	36
July	34.3	23	99	31.1	23	407
Manga	2018			2019
Month	Maximum Temperature (°C)	Minimum Temperature (°C)	Rainfal l(mm)	Maximum Temperature (°C)	Minimum Temperature (°C)	Rainfall (mm)
Febuary	38.2	23	0	37.1	20.3	0
March	40	25.4	0	41	25.3	0
April	39.4	26.1	18.2	40.1	28	40.4
May	38	25	8	37	26.2	13
June	34	24	15	33.4	24.4	16
July	31.4	23	17	32	23	18

## Sheet: Supplementary Table S3
Table S3a. Effects of general combining ability for grain yield and other agronomic traits of 30 early maturing tropical maize inbred lines assessed under combined heat and drought- stressed environments at Manga and Kadawa, 2017-2018
GENOTYPE		1YIELD (kg/ha)			2ASI (days)			3PLTHT (cm)			4EASP (scale:1-9)			5PLASP (scale:1-9)			6EPP			7LD (%)
		GCA-m	GCA-f		GCA-f	GCA-m		GCA-f	GCA-m		GCA-f	GCA-m		GCA-f	GCA-m		GCA-f	GCA-m		GCA-f
TZEI 135		223.17**	332.63**		0.16	-0.41		8.97**	12.19**		-0.39*	-0.45**		-0.29*	-0.37**		0.05	0.05		-0.6
TZEI 417		-207.90*	-165.40*		-0.57	-0.49		-2.78	0.31		0.27	0.23		0.42**	-0.12		-0.04	-0.06*		-0.55
TZEI 8		12.88	15.27		-0.17	0.44		-3.09	-6.94**		0.04	0.27*		0.01	0.13		0.03	0.07*		-0.23
TZEI 523		-35.19	-116.49*		0.48	0.13		-4.80*	-2.41		0.09	-0.03		-0.06	0.25*		-0.07	-0.07*		-0.78
TZEI502		7.04	-66.02		0.11	0.33		1.7	-3.15*		-0.02	-0.02		-0.07	0.11		0.02	0.01		2.16**
TZEI 182		145.71*	158.80*		0.01	0.07		6.09**	5.09**		-0.31	0.08		-0.37*	-0.13		-0.02	0.04		-0.2
TZEI 10		-3.9	46.28		-0.04	0.22		3.88	2.82		0.15	-0.07		-0.1	0.04		-0.02	-0.07*		0.01
TZEI 446		-1.11	-44.14		0.49	-0.2		-3.01	1.26		0.04	-0.04		0.11	0.03		-0.07	-0.02		-0.11
TZEI 501		106.12	-65.47		-0.09	-0.06		5.22**	-1.75		-0.16	0.06		-0.24	0		0.01	0.04		-0.06
TZEI 422		-36.8	-95.47		0.42	-0.03		-7.77**	-7.42**		0.04	-0.03		0.34*	0.05		-0.02	0.02		0.01
TZEI 17		167.19*	167.11*		-0.09	-0.26		0.39	2.69		-0.29	-0.41**		0.1	-0.14		-0.03	0.03		-0.15
TZEI 480		-42.77	-111.26		0.04	0.45		-0.88	-6.91**		0.06	0.07		-0.08	0.2		0.09*	-0.03		0.06
TZEI 498		58.84	66.32		-0.06	-0.61		-5.87**	-2.06		0.15	-0.06		0.1	-0.13		0.07	0.03		-0.38
TZEI 23		-133.84	-14.43		0.15	0.46		0.16	0.25		0.18	0.16		-0.01	0.14		-0.03	-0.07*		0.01
TZEI 528		-49.42	-107.74		-0.04	-0.04		6.21**	6.04**		-0.11	0.23		-0.1	-0.07		-0.09*	0.04		0.46
TZEI 1013		22.7	-134.44*		0.15	-0.08		-2.5	-8.72**		-0.22	0.26*		-0.18	0.25*		0.04	-0.03		-0.25
TZEI 18		-6.19	53.85		-0.39	-0.1		2.35	5.11**		0.31	0.02		-0.07	0.02		0	0		0.02
TZEI 763		106.33	46.75		-0.42	-0.12		-3.45	-3.37*		-0.02	-0.31*		-0.04	0.07		0.03	-0.02		0.04
TZEI 242		-189.28*	-79.88		-0.31	0.11		-7.42**	-3.89*		-0.07	0.03		0.34*	0.04		0.01	-0.02		-0.31
TZEI 188		66.44	113.72		0.97*	0.19		11.02**	10.87**		0	0		-0.05	-0.37**		-0.08*	0.07*		0.5
TZEI 240		161.15*	39.39		0.76*	-0.24		-5.16**	-3.89*		-0.22	-0.06		-0.01	0.23		-0.02	0		-0.18
TZEI 752		160.62*	66.66		0.068	-0.13		13.72**	11.61**		-0.15	0.13		-0.22	-0.36**		-0.02	0.01		0.05
TZEI 56		184.87*	-37.08		0.34	-0.53		3.13	-6.89**		-0.43*	0.07		-0.27*	0.11		-0.07	-0.08*		0.02
TZEI 268		-326.79**	-84.82		0.36	-0.27		-8.98**	-3.94*		0.35*	-0.01		0.36*	0.09		0.03	-0.03		-0.26
TZEI 272		-179.85*	15.85		-1.52**	1.17**		-2.71	3.11**		0.45*	-0.13		0.14	-0.07		0.08*	0.09*		0.37
TZEI 1517		-123.98	19.28		-0.15	-0.1		-2.11	-1.4		-0.15	-0.07		0.08	-0.08		0.03	0.03		-0.25
TZEI 7		-56.92	-21.07		-0.44	0.03		-1.87	-1.64		0.1	0.11		-0.03	0.12		-0.07	-0.04		0.06
TZEI 31		-12.24	-137.92*		0.06	0.3		-2.82	-6.52**		0.28	0.04		0.17	0.30*		0.04	0		0.09
TZEI 1496		221.04**	159.83*		0.13	0.49		5.77**	6.34**		-0.27	-0.05		-0.29*	-0.34*		-0.02	-0.03		-0.14
TZEI 935		-27.9	-20.12		0.4	-0.72		1.03	3.21*		0.03	-0.04		0.07	-0.01		0.01	0.03		0.24
SED		70.29	57.96		0.36	0.37		1.84	1.42		0.16	0.12		0.13	0.12		0.04	0.03		0.43
*, ** = Significant at 0.05 and 0.01 probability levels, respectively; 1Grain yield; 2anthesis-silking interval; 3plant height; 5plant aspect; 4ear aspect; 6ears per plant; GCA-m = GCA effects of inbred as a male parent; GCA-f = GCA effects of inbreds as female parents.
Table 3b. Effects of general combining ability for grain yield and other agronomic traits of 30 early maturing tropical maize inbred lines assessed under heat-stressed environments at Manga, 2017-2018.
Genotype		1YIELD (kg/ha)			2ASI (days)			3PLTHT (cm)			4EASP (scale:1-9)			5PLASP (scale:1-9)			6EPP			7LD (%)
		GCA-f	GCA-m		GCA-f	GCA-m		GCA-f	GCA-m		GCA-f	GCA-m		GCA-f	GCA-m		GCA-f	GCA-m		GCA-f	GCA-m
TZEI 135		1408.92**	1111.19**		0.42	0.17		10.9	7.32		-0.77**	-0.65**		-0.84**	-0.25		-0.07	-0.02		-0.09	-0.04
TZEI 417		-839.99*	-1216.76**		0.53	2.85		2.34	-6.86		0.55*	0.67**		0.23	0.22		0.01	0.02		0.16	0.18
TZEI 8		-108.73	-6.21		-0.98	-1.49		-5.44	0.58		-0.11	-0.06		0.12	-0.03		0.07	0.07		-0.21	-0.26
TZEI 523		-362.7	-362.01		0.1	-0.65		-2.57	-2.22		0.1	0.18		0.03	0.34*		-0.11*	-0.04		0.03	0.01
TZEI 502		-97.5	473.8		-0.07	-0.88		-5.23	1.18		0.23	-0.14		0.46*	-0.29		0.10*	-0.03		0.1	0.1
TZEI 182		301.35	542.62		1.44	-2.06		4.2	2.16		-0.29	-0.41		-0.35*	-0.22		0.02	0.06		-0.16	-0.2
TZEI 10		988.53*	844.73*		-0.68	0.36		8.28	6.11		-0.35	-0.72**		-0.09	-0.16		0.05	-0.02		0.19	-0.17
TZEI 446		584.45	-594.13*		1.12	0.12		-0.94	0.41		-0.32	0.74**		-0.27	0.42*		0.04	0.01		0.13	-0.1
TZEI 501		424.59	-240.05		3.6	-0.11		4.14	-2.74		-0.32	0.07		-0.16	0		-0.02	0		0.08	0.2
TZEI 422		-280.84	-553.17		3.96	1.68		-9.29	-5.94		0	0.33		0.01	-0.04		-0.05	-0.06		0.19	0.27
TZEI 17		193.5	777.60*		-1.22	1		1.29	4.83		-0.19	-0.23		-0.21	-0.17		0.09	0		-0.45*	-0.38*
TZEI 480		-572.1	-379.3		0.28	1.69		1.01	-0.72		0.16	0.16		-0.1	0.01		-0.11*	-0.07		-0.23	-0.03
TZEI 498		354.14	-211.51		1.63	1.72		1.36	-1.07		0.07	0.06		0.09	0.03		0.05	0.07		0.22	0
TZEI 23		-295.3	314.46		-0.6	-3.03		-4.1	1.65		-0.02	-0.13		0.02	-0.02		-0.01	0.09		0.40*	0.37*
TZEI 528		319.75	-501.25		-0.09	-1.38		0.44	-4.68		-0.02	0.15		0.2	0.15		-0.02	-0.09		0.05	0.05
TZEI 1013		1442.63**	277.67		-1.86	1.8		-0.41	-1.06		-0.44*	-0.33		-0.07	-0.02		0.06	0.03		-0.12	-0.19
TZEI 18		-87.51	956.18*		0.48	-0.75		6.75	6.89		-0.02	-0.24		-0.28	-0.38*		0.02	0.03		0.2	-0.16
TZEI 763		-191.56	162.34		0.29	1		-3.05	-8.00*		-0.1	0.06		0.1	0.03		0.01	0.03		-0.1	0.33
TZEI 242		-736.31	-665.60*		0.92	-0.7		-7.12	-4.87		0.37*	0.25		0.43*	0.21		0.02	0.01		-0.06	-0.09
TZEI 188		-427.25	-730.59*		0.17	-1.35		3.83	7.05		0.19	0.25		-0.19	0.15		-0.11*	-0.11*		0.08	0.11
TZEI 240		202.01	1082.53**		0.44	-2.03		1.19	3.73		-0.05	-0.27		-0.27	-0.19		-0.02	0.04		-0.19	-0.24
TZEI 752		13.64	-958.97**		2.84	3.02		10.78	4.26		-0.17	0.47*		-0.07	0.21		-0.02	-0.03		0.34*	0.07
TZEI 56		-458.83	-91.19		0.14	0.62		-5.69	-4.03		-0.28	-0.17		0.02	-0.09		-0.03	-0.01		0.01	-0.21
TZEI 268		389.14	540.55		-2.03	-0.2		-1.61	2.09		0.27	-0.36		0.22	-0.07		0.04	0.08		0.16	0.16
TZEI 272		-145.95	-572.92		-1.39	-1.41		-4.66	-6.05		0.23	0.33		0.09	0.14		0.03	-0.08		-0.32*	0.22
TZEI 1517		-470.26	4.6		1.62	-0.27		-12	0.92		0.32	-0.25		0.48*	-0.16		-0.12*	0.06		-0.32*	-0.37*
TZEI 7		959.74*	-178		-1.32	0.5		0.82	-4.19		-0.29	-0.02		-0.26	0.09		0.06	-0.10*		-0.14	-0.1
TZEI 31		45.19	-541.34		-0.85	-1.92		-1.97	-7.37*		0.03	0.37		0.14	0.31		0.06	-0.07		0.37*	0.31
TZEI 1496		-564.23	500.85		-0.49	-1.14		0.67	4.56		-0.08	-0.12		-0.2	-0.16		-0.05	0.05		-0.08	0.1
TZEI 935		29.56	213.89		1.03	2.82		12.48	6.07		0.01	0.02		-0.17	-0.09		0.05	0.07		0.16	0.06
SED		370.15	287.75		3.85	3.83		3.58	3.66		0.19	0.19		0.17	0.16		0.05	0.05		0.15	0.18
*, ** = Significant at 0.05 and 0.01 probability levels, respectively; 1Grain yield; 2anthesis-silking interval; 3plant height; 5plant aspect; 4ear aspect; 6ears per plant; GCA-m = GCA effects of inbred as a male parent; GCA-f = GCA effects of inbreds as female parents.
Table 3c. Effects of general combining ability for grain yield and other agronomic traits of 30 early maturing tropical maize inbred lines assessed under terminal drought environments at Manga, 2017-2018.
Genotype		1YIELD (kg/ha)			2ASI (days)			3PLTHT (cm)			4EASP (scale:1-9)			5PLASP (scale:1-9)			6EPP			7LD (%)
		GCA-f	GCA-m		GCA-f	GCA-m		GCA-f	GCA-m		GCA-f	GCA-m		GCA-f	GCA-m		GCA-m	GCA-m		GCA-f	GCA-m
TZEI 135		704.38**	408.12**		-0.37	-0.78**		12.62**	10.48**		-0.44**	-0.38**		-0.28*	-0.35*		-0.07	-0.02		-0.06	-0.28*
TZEI 417		-179.59	-522.96**		0.09	0.15		9.99**	-0.88		-0.05	0.26*		0.17	0.08		0.01	0.02		0.11	0.03
TZE I8		-122.64	452.70**		-0.17	0.24		-12.04**	-5.97**		0.38**	-0.03		-0.1	0.12		0.07	0.07		-0.08	0.17
TZEI 523		-286.66	-228.66		0.3	0.19		-6.56**	-5.85**		0.1	0.06		0.19	0.01		-0.11	-0.04		0.21	0.2
TZEI 502		-115.48	-109.2		0.15	0.19		-4.02*	2.22		0.01	0.1		0.02	0.15		0.1	-0.03		-0.18	-0.12
TZEI 182		189.47	192.3		0.01	-0.27		2.86*	3.02		-0.19	-0.27*		-0.24	-0.11		0.02	0.06		-0.26	-0.25
TZEI 10		238.39	3.19		0.05	-0.13		2.99*	1.89		-0.16	-0.21*		0.12	-0.04		0.05	-0.02		0.28	0.22
TZE I446		145	-97.93		0.37	0.33		-3.33*	3.25		-0.03	0.13		0	0.14		0.04	0.01		0.09	-0.15
TZEI 501		35.06	-88.07		-0.36	-0.03		3.48*	-2.52		-0.21	0.17		0.03	0.04		-0.02	0		-0.13	0.22
TZEI 422		-247.79	-9.5		-0.06	0.1		-5.70**	-5.64**		0.11	0.18		0.15	-0.04		-0.05	-0.06		-0.07	-0.03
TZEI 17		714.42	71.84		-0.51*	-0.31		6.34**	10.58**		-0.12	-0.26*		-0.04	-0.16		0.09	0		-0.24	-0.17
TZEI 480		-270.26	-122.31		0.1	-0.03		-5.76**	-8.18**		0.12	0.17		0.12	0.06		-0.11	-0.07		0.23	0.06
TZEI 498		100.15	54.57		0.13	-0.2		0.01	-1.89		-0.1	0.12		-0.1	0.1		0.05	0.07		-0.16	-0.23
TZEI 23		-267.58	-122.51		0.01	0.64*		0.2	-0.92		0.19	0.16		0.1	0.15		-0.01	0.09		0.25	0.33*
TZEI 528		-276.73	118.4		0.27	-0.1		-0.79	0.41*		-0.09	-0.19		-0.08	-0.15		-0.02	-0.09		-0.08	0.01
TZEI 1013		52.73	66.54		0.08	0.2		4.19**	-4.45*		-0.06	0.11		0.03	0.13		0.06	0.03		-0.01	0.06
TZEI 18		-224.46	-184.19		-0.37	0.18		1.26	1.54		0.15	0.03		0.06	-0.1		0.02	0.03		0.09	0
TZEI 763		173.92	26.17		-0.38	-0.22		-6.89**	-8.53**		-0.1	0.06		-0.13	-0.08		0.01	0.03		0.06	-0.2
TZEI 242		-141.23	-77.25		0.4	0.03		-8.92**	-7.76**		0.13	0.06		0.17	0.05		0.02	0.01		-0.21	-0.03
TZEI 188		139.04	168.73		0.27	-0.2		10.37**	19.20**		-0.12	-0.26*		-0.12	0.01		-0.11	-0.11		0.07	0.16
TZEI 240		64.42	3.57		-0.53*	-0.1		-0.96	2.31		-0.01	0.06		0.03	0.22		-0.02	0.04		-0.08	-0.11
TZEI 752		60.69	-4.98		0.2	0.15		8.12**	11.11**		-0.26*	0.07		0.03	0.05		-0.02	-0.03		-0.21	-0.1
TZEI 56		277.03	-62.66		0.25	0.22		-0.94	-9.23**		-0.13	-0.19		-0.2	0.02		-0.03	-0.01		-0.13	0.05
TZEI 268		-233.99	21.39		0.1	-0.38		-2.61	-1.97		0.27*	0.02		-0.03	-0.16		0.04	0.08		0.04	0.18
TZEI 272		-168.15	42.68		-0.02	0.11		-3.61*	-2.22		0.14	0.04		0.16	-0.12		0.03	-0.08		0.38*	-0.03
TZEI 1517		88.81	-72.6		-0.58*	-0.28		-5.02*	-7.41**		-0.05	-0.05		0.01	0.16		-0.12	0.06		0.04	-0.14
TZEI 7		96.39	57.29		-0.06	-0.42		-10.03**	-3.31		0.04	0.14		0.17	0.12		0.06	-0.1		-0.07	-0.06
TZEI 31		-251.46	-60.51		0.24	-0.02		3.29*	-2.19		0	0.12		-0.03	0.12		0.06	-0.07		0.23	0.11
TZEI 1496		-47.77	-104.39		0.39	0.54*		5.84**	4.72*		-0.23	-0.35**		-0.14	-0.34*		-0.05	0.05		-0.08	-0.09
TZEI 935		114.02	180.22		0.01	0.17		5.91**	8.18**		0.24*	0.14		-0.01	-0.06		0.05	0.07		-0.12	0.18
SED		152.57	118.11		0.23	0.25		1.37	1.75		0.12	0.1		0.13	0.12		0.07	0.08		0.15	0.14
*, ** = Significant at 0.05 and 0.01 probability levels, respectively; 1Grain yield; 2anthesis-silking interval; 3plant height; 5plant aspect; 4ear aspect; 6ears per plant; GCA-m = GCA effects of inbred as a male parent; GCA-f = GCA effects of inbreds as female parents.
Table 3d. Effects of general combining ability for grain yield and other agronomic traits of 30 early maturing tropical maize lines assessed across combined heat and drought, heat, and terminal drought environments
Genotype		1YIELD (kg/ha)			2ASI (days)			3PLTHT (cm)			4EASP (scale:1-9)			5PLASP (scale:1-9)			6EPP			7LD (%)
		GCA-f	GCA-m		GCA-f	GCA-m		GCA-f	GCA-m		GCA-f	GCA-m		GCA-f	GCA-m		GCA-f	GCA-m		GCA-f	GCA-m
TZEI 135		639.9**	546.14**		0.09	-0.36		10.38**	10.58**		-0.46**	-0.49**		-0.47**	-0.34**		0.10**	0.03		-0.34	-0.37
TZEI 417		-354.81	-517.63		-0.13	0.5		1.74	-1.81		0.32**	0.29**		0.25*	0.06		-0.08*	-0.05		-0.2	0.03
TZEI 8		-51.4	119.26		-0.37	-0.09		-5.96**	-4.83**		-0.04	0.14		0.13	0.05		0.04	0.05		-0.19	0.22
TZEI 523		-179.94	-205.91		0.34	-0.05		-4.68**	-3.21*		0.12	0.03		0	0.23*		-0.11**	-0.05		-0.33	0.07
TZEI 502		-49.73	58.14**		0.08	0		-1.47	-0.72		0.05	0.04		0.08	0.01		0.05	0.02		1.06**	0.05
TZEI 182		195.56	263.13*		0.37	-0.55		4.87**	3.81*		-0.29**	-0.09		-0.32**	-0.19*		0.02	0.03		-0.2	-0.36
TZEI 10		304.78*	235.12*		-0.17	0.17		4.81**	3.42*		0.01	-0.22*		-0.11	-0.07		0.01	-0.03		0.12	-0.19
TZEI 446		181.81	-195.08		0.62	0.01		-2.6	1.54		-0.06	0.20*		-0.02	0.15		-0.02	-0.04		0	-0.32
TZEI 501		167.97	-114.77		0.76	-0.07		4.46**	-2.2		-0.15	0.06		-0.21*	0.04		0.01	0.08*		-0.04	-0.15
TZEI 422		-150.56	-188.4		1.19*	0.43		-7.83**	-6.57**		0.06	0.05		0.20*	0.06		-0.02	-0.04		0.03	1.02
TZEI 17		310.57*	295.92*		-0.48	0.04		2.03	5.25**		-0.22*	-0.30**		-0.04	-0.18*		0.02	0.01		-0.24	-0.22
TZEI 480		-231.97	-181.04		0.11	0.64		-1.6	-5.62**		0.09	0.09		-0.04	0.14		0.01	-0.04		0.03	0.07
TZEI 498		142.99	-6.07		0.41	0.08		-2.6	-1.95		0.09	0.01		0.05	-0.03		0.03	0.05		-0.17	-0.23
TZEI 23		-207.64	40.77		-0.07	-0.37		-0.86	0.33		0.13	0.09		0.05	0.1		0.01	-0.02		0.17	0.4
TZEI 528		-13.95	-149.58		0.03	-0.39		3.02*	1.98		-0.09	0.11		-0.02	-0.04		-0.07*	0		0.22	-0.02
TZEI 1013		385.18*	18.83		-0.37	0.46		-0.27	-5.73**		-0.21*	0.08		-0.12	0.15		0.05	-0.01		-0.16	-0.1
TZEI 18		-81.09	219.92		-0.16	-0.19		3.13*	4.64**		0.17*	-0.07		-0.07	-0.08		0	-0.01		0.08	-0.14
TZEI 763		48.76	70.51		-0.24	0.14		-4.18*	-5.83**		-0.08	-0.16		-0.02	0.06		0.03	-0.02		0.01	0.08
TZEI 242		-314.02	-225.65*		0.17	-0.11		-7.77**	-5.11**		0.1	0.09		0.31**	0.09		-0.02	0		-0.22	-0.14
TZEI 188		-38.83	-83.61		0.6	-0.29		9.10**	12.03**		0.01	0.07		-0.1	-0.21*		-0.06	0.03		0.29	0.3
TZEI 240		147.18	291.22*		0.36	-0.65		-2.41	-0.4		-0.11	-0.04		-0.07	0.08		-0.02	0.02		-0.16	0.18
TZEI 752		98.89	-207.66		0.79	0.73		11.53**	9.63**		-0.11	0.20*		-0.19*	-0.11		-0.01	0		0.06	-0.26
TZEI 56		46.99	-57		0.27	-0.06		-0.05	-6.73**		-0.34**	-0.01		-0.17	-0.01		-0.03	-0.06		-0.02	-0.01
TZEI 268		-124.61	98.07		-0.3	-0.28		-6.10**	-1.93		0.24	-0.13		0.31**	0.03		0.02	0.03		-0.08	0.16
TZEI 272		-168.45	-124.64		-1.11*	0.26		-2.97	-0.56		0.32**	-0.02		0.13	0.01		0.04	0.01		0.2	-0.07
TZEI1517		-157.35	-7.36		0.19	-0.19		-5.31**	-2.29		0.01	-0.05		0.15	-0.09		-0.02	0.03		-0.2	-0.09
TZEI 7		235.57	-40.71		-0.57	0.03		-3.26*	-2.63		0.02	0.08		-0.07	0.12		-0.01	-0.05		-0.02	-0.1
TZEI 31		-57.69	-219.42		-0.12	-0.33		-1	-5.35**		0.14	0.14		0.12	0.26**		0.03	0		0.19	0.06
TZEI 1496		-42.48	179.03		0.04	0.1		4.46*	5.60**		-0.19	-0.14		-0.25*	-0.30**		-0.04	-0.02		-0.11	0.05
TZEI 935		21.94	88.47		0.46	0.39		5.10*	4.67		0.02	-0.03		0.05	0.01		0.03	0.04		0.13	0.08
SED		120.11	110.46		1	1		1.5	1.41		0.09	0.09		0.09	0.08		0.03	0.03		0.22	0.22
*, ** = Significant at 0.05 and 0.01 probability levels, respectively; 1Grain yield; 2anthesis-silking interval; 3plant height; 5plant aspect; 4ear aspect; 6ears per plant; GCA-m = GCA effects of inbred as a male parent; GCA-f = GCA effects of inbreds as female parents.

## Sheet: Supplementary Table S4
Supplementary Table S4a Grain yield and other agronomic traits of the 30 maize hybrids check inclusive (best 20 and worst 10) evaluated under combined heat and drought environments during 2017/2018 dry season at Kadawa and Manga in Nigeria and Ghana respectively.
PROGENY	aYIELD	bAD	cASI	dPLTH	eEARH	fRL	gSL	hEPP	iHUSKC	jPLASP	kEASP	lLD	mEAROT	nBI Index	oIBC
TZEI 31xTZEI 188	1274	57	2	109.93	25.44	1.74	0.62	1.41	4	4	4	2	0.24	12.13	T**xT**
TZEI 240xTZEI 1517	1160	55	2	104.34	32.75	0.84	0.98	1.19	3	5	4	1	0.28	8.84	T**x T
TZEI 498xTZEI 135	1131	57	2	106.05	26.31	0.01	0.86	1.2	4	4	4	2	0.32	7.99	T**x T**
TZEI 17xTZEI 135	1018	58	2	103.17	24.71	1.96	1.09	1.11	3	5	4	2	0.27	7.7	T**xT**
TZEI 752xTZEI 935	1122	56	1	120.27	26.01	1.78	0.02	1.15	4	5	4	3	0.24	7.28	TxT
TZEI 272xTZEI 1496	1060	58	2	117.12	31.73	0.7	0.06	1.29	4	4	5	3	0.3	6.37	T**xT
TZEI 56xTZEI 1517	908	56	2	103.35	27.92	0.44	0.66	1.21	4	5	4	2	0.3	6.28	T**xT
TZEI 56xTZEI 1496	1281	55	3	107.41	29.18	0.09	0.32	0.99	4	5	4	2	0.29	6.17	T**xT
TZEI 18xTZEI 752	1076	58	3	113.49	26.92	-0.16	0.24	1.14	3	4	5	2	0.29	5.84	T**xT
TZEI 23xTZEI 135	1038	57	3	111.77	30.38	1.62	0.65	1.19	4	5	4	2	0.26	5.73	T**xT**
TZEI 7xTZEI 763	1105	58	1	92.81	25.07	2.85	0.85	1.06	4	5	4	2	0.29	5.31	T**xT
TZEI 935xTZEI 188	1081	54	3	111.33	28.71	2.9	0.89	1.25	4	5	4	3	0.29	5.05	TxT**
TZEI 752xTZEI 7	1230	57	2	120.67	25.78	0.6	0.96	1	3	5	5	2	0.33	4.72	TxT**
TZEI 1496xTZEI 188	1021	58	2	123.68	36.01	0.55	0.44	1.09	3	4	4	3	0.31	4.32	TxT**
TZEI 1496xTZEI 242	1104	58	3	98.51	26.92	0.72	0.37	1.09	4	5	4	2	0.28	4.14	TxT**
(Check 6)TZEI 86 x TZEI 60	1053	58	2	127.14	33.56	-0.32	0.25	0.94	2	5	4	2	0.53	3.95	-
TZEI 135xTZEI 182	713	57	2	110.12	24.68	0.51	0.16	1.24	4	5	4	2	0.33	3.65	T**xT**
TZEI 1496xTZEI1013	790	56	1	97.97	25.42	0.94	0.35	1.14	4	5	4	2	0.28	3.44	TxT
TZEI1517xTZEI 763	785	56	3	86.64	23.11	1.14	-0.02	1.23	4	5	4	3	0.33	2.29	TxT
TZEI 18xTZEI 272	762	58	3	108.48	27.84	-0.15	0.23	1.17	3	5	5	2	0.33	1.93	T**xT**
TZEI 31xTZEI 763	712	59	3	91.39	20.27	3.57	0.85	1.05	4	5	4	3	0.27	-0.64	T**xT
(Check 5) TZE-W Pop DT STR x TZEI 7	686	57	4	109.79	31.45	0.11	0.72	1.06	2	5	4	3	0.64	-1.76	-
TZEI 498xTZEI 523	599	59	3	79.66	18.05	1.31	0.66	1.09	4	6	4	2	0.3	-2.02	T**xT**
TZEI 268xTZEI 935	453	58	3	98.33	25.52	0.99	0.42	1.28	4	6	5	2	0.29	-2.84	T**xT
TZEI 23xTZEI 8	387	58	3	86.84	25.02	0.97	0.29	1.16	4	5	5	2	0.28	-3.77	T**xT**
TZEI 528xTZEI 417	371	57	3	93.98	28.81	0.65	0.24	0.89	5	5	5	2	0.31	-4.79	TxT
TZEI 523xTZEI 422	296	57	4	74.75	17.14	0.97	0.67	1.05	4	5	5	2	0.27	-5.68	T**xT**
TZEI 23xTZEI 523	278	55	3	92.99	22.78	0.54	0.57	0.98	4	5	5	2	0.33	-6.2	T**xT**
TZEI 501xTZEI 528	250	59	2	89.3	24.11	0.46	0.36	1.1	4	6	5	2	0.31	-6.79	T**xT
TZEI 502xTZEI 422	405	57	2	89.04	23.24	0.07	0.19	0.98	4	5	5	4	0.33	-14.88	T**xT**
Mean	838.84	57	2	102.68	26.49	0.95	0.5	1.12	4	5	4	2	0.31
SED	50.4	1.8	1.485	5.25	2.85	0.66	0.405	0.09	0.3	0.375	0.375	1.65	0.075
agrain yield; bdays to 50%anthesis; canthesis silking interval; dplant height; eear height, froot lodging; gstalk lodging; hears per plant; ihusk cover; jplant aspect, kear aspect, lleaf death, mear rot, nstress base index, oparental inbred combination; ** tolerance to combined heat and drought; *tolerance to drought.
	Supplementary Table S4b: Grain yield and other agronomic traits of the 30 maize hybrids, check inclusive (best 20 and worst 10) evaluated under heat environments during 2017/2018 dry season at Manga in Ghana.
PROGENY	aYIELD	bAD	cASI	dPLTH	eEARH	fRL	gSL	hEPP	iHUSKC	jPLASP	kEASP	lLD	mEAROT	nBI Index	oIBC
TZEI 1013xTZEI 240	8239	61	1	135.44	54.71	-0.05	0.72	1.09	3	4	4	2	1.33	14.53	TxT**
TZEI 56xTZEI 1517	4407	61	1	129.99	63.89	-0.08	0.12	0.93	4	5	5	2	1.62	14.39	T**xT
TZEI 135xTZEI 501	6053	57	1	131.39	70.78	-0.08	2.03	1.02	4	3	3	2	-0.15	11.79	TxT**
TZEI 1013xTZEI 56	5876	59	1	120.94	58.35	0.09	-0.11	1.19	3	5	4	3	1.88	8.37	TxT**
(Check 6)TZEI 86 x TZEI 60	4421	72	1	140.64	67.49	0	0.26	1.37	3	4	4	3	1.29	7.62	-
TZEI 135xTZEI 182	5377	58	1	114.52	46.96	-0.09	-0.06	0.98	4	4	4	3	1.79	7.22	T**xT**
TZEI 498xTZEI 502	5118	59	0	128.43	49.22	-0.08	-0.13	0.97	4	5	4	2	1.35	7	T**xT**
TZEI 480xTZEI 135	5052	56	3	112.07	51.16	0.08	0.34	1	4	5	4	2	0.19	5.88	T**xT**
TZEI 10xTZEI 17	4992	58	2	119.08	60.42	0.08	0.78	1	4	5	5	2	0.91	5.58	T**xT**
TZEI 18xTZEI 752	4811	52	3	143.26	71.09	0	0.39	0.98	3	4	5	2	1.38	4.64	T**xT
TZEI 417xTZEI 10	4740	60	2	116.37	44.24	0.01	0.33	1.18	4	5	4	3	1.62	4.21	TxT**
TZEI 268xTZEI 935	4614	63	1	132.18	52.72	0	-0.01	1.1	4	5	5	2	0.13	3.43	T**xT
TZEI 18xTZEI 272	4024	60	1	128.2	61.05	-0.05	0.07	1.04	4	5	5	3	1.39	2.27	T**xT**
TZEI 31xTZEI 18	3954	74	3	120.38	59.77	-0.04	0.43	0.91	3	5	5	3	1.45	1.58	T**xT**
TZEI 446xTZEI 17	3767	63	0	109.31	35.83	0	0.32	0.88	4	5	5	3	0.96	1.44	TxT**
TZEI 240xTZEI 1496	3478	71	4	136.64	73.28	-0.01	0.04	0.74	3	5	5	2	2.18	1.1	T**xT
TZEI 1496xTZEI 242	2903	71	2	116.94	61.3	-0.09	1.98	1.07	4	5	5	4	1.29	0.58	TxT**
TZEI 182xTZEI 528	2612	61	0	101.97	51.76	-0.09	-0.04	0.84	4	5	5	2	1.69	0.24	T**xT
TZEI 501xTZEI 23	2425	68	2	104.35	52.99	0	0.65	0.94	4	5	5	2	2.51	0.21	T**xT**
TZEI 752xTZEI 1496	2777	60	2	147.42	71.02	0	1.76	1.04	4	5	5	3	1.09	0.18	TxT
TZEI 182xTZEI 17	2682	63	2	109.85	51.55	0	0.38	0.89	4	5	5	2	0.88	-0.64	T**xT**
TZEI 446xTZEI 23	2641	59	1	103.28	56.08	0	-0.13	1.08	4	5	5	3	2.55	-0.73	TxT**
TZE I8xTZEI 422	2419	48	2	99.65	55.52	-0.08	0.14	1.08	5	5	5	2	0.34	-1.48	T**xT**
TZEI 422xTZEI 528	2390	63	1	94.53	26.61	0	0.02	0.79	4	6	5	2	3.31	-2.34	T**xT
TZEI 1517xTZEI 763	2386	52	2	117.23	52.16	0.08	0.04	0.79	4	5	5	2	1.85	-2.54	TxT
TZEI 523xTZEI 422	2898	62	2	105.05	63.82	0.09	0.94	0.99	3	6	6	3	0.71	-2.94	T**xT**
TZEI 523xTZEI 446	2266	61	3	115.04	59.26	-0.08	0.17	0.91	4	5	5	3	0.39	-3.47	T**xT
TZEI 501xTZEI 528	1615	60	1	91	46.85	0	1.32	1.01	4	5	6	3	1.98	-3.56	T**xT
TZEI 23xTZEI 523	1835	59	1	101.79	48.06	-0.01	0.59	0.84	4	5	5	3	0.64	-5.25	T**xT**
TZEI 480xTZEI 502	650	60	1	109.8	53.32	0	0	0.46	4	6	7	3	0.87	-11.32	T**xT**
Mean	3714.6	61	2	117.89	55.71	-0.01	0.44	0.97	4	5	5	3	1.31
SED	353	17.01	16.86	11.36	21.66	0.21	0.65	0.14	0.42	0.5	0.62	0.65	0.95
agrain yield; bdays to 50%anthesis; canthesis silking interval; dplant height; eear height, froot lodging; gstalk lodging; hears per plant; ihusk cover; jplant aspect, kear aspect, lleaf death, mear rot, nstress base index, oparental inbred combination; ** tolerance to combined heat and drought; *tolerance to drought.
	Supplementary Table S4c: Grain yield and other agronomic traits of the 30 maize hybrids, check inclusive (best 20 and worst 10) evaluated under terminal drought environments during 2017/2018 dry season at Manga in Ghana.
PROGENY	aYIELD	bAD	cASI	dPLTH	eEARH	fRL	gSL	hEPP	iHUSKC	jPLASP	kEASP	lLD	mEAROT	nBI Index	oIBC
TZEI 17xTZEI 8	4580	45	4	124.47	56.19	0.98	4.49	1.06	4	4	3	2	0.55	12.89	T**xT**
TZEI 498xTZEI 135	2296	43	3	137.9	62.46	0.22	0.44	1.03	4	4	2	1	0.56	10.16	T**xT**
TZEI 1496 xTZEI 188	1958	45	4	170.6	74.32	1.01	0.7	0.99	3	3	2	1	0.51	8.28	TxT**
TZEI 240xTZEI 1517	1726	48	1	151.56	67.19	1	3.53	0.75	4	4	2	2	0.53	7.93	T**xT
(Check 3)TZEI 24 x TZEI 17	1375	45	3	139.12	59.78	0.56	1.16	1.26	4	4	2	2	0.55	6.1	-
TZEI 7xTZEI 763	1821	46	3	132.61	54.82	0.44	5.55	0.75	4	4	2	1	0.54	5.84	T**xT
TZEI 1496xTZEI 242	1639	46	4	156.12	65.18	0.5	1.02	0.96	3	4	2	2	0.56	5.79	TxT
TZEI 17xTZEI 135	1337	45	3	154.87	59.81	0.33	2.15	0.84	4	4	2	1	0.56	5.3	T**xT**
TZEI 480xTZEI 135	1434	44	3	139.85	54.91	0.85	3.02	0.95	4	4	2	2	0.55	4.43	T**xT**
TZEI 135xTZEI 182	1686	44	4	150.32	60.09	2.14	3.52	0.87	4	4	2	1	0.54	4.35	T**xT**
TZEI 763xTZEI 272	1384	46	3	132.04	47.71	0.72	3.28	0.96	4	4	2	2	0.53	4.15	TxT**
TZEI 752xTZEI 935	1364	46	3	160.89	66.02	0.49	2.1	1.02	4	4	2	1	0.54	3.63	TxT
(Check 1)TZEI 124 x TZEI 25	1259	46	4	169.67	70.29	0.42	1.7	0.96	3	4	2	1	0.59	2.73	-
TZEI 272xTZEI 1496	1127	46	4	153.06	64.7	1.26	1.43	0.83	3	3	2	2	0.56	2.26	T**xT
TZEI 752xTZEI 31	1086	47	4	158.22	54.46	0.27	1.75	1.02	4	4	3	1	0.56	2.17	TxT**
TZEI 23xTZEI 135	1524	46	4	143.7	63.98	0.6	2.25	0.92	4	4	3	1	0.54	1.85	T**xT**
TZEI 763xTZEI 56	962	46	4	126.89	49.12	1.43	2.67	1.07	4	4	2	2	0.54	1.59	TxT**
TZEI 56xTZEI 1517	1249	45	4	153.83	62.45	0.23	1.16	0.66	5	4	2	1	0.54	1.5	T**xT
TZEI 935xTZEI 18	953	47	4	153.77	64.39	0.25	4.2	0.9	4	4	2	1	0.53	0.9	TxT**
TZEI 1517xTZEI 763	883	48	3	130.23	51.73	0.1	0.44	1.2	4	5	3	1	0.57	0.77	TxT
TZEI 498xTZEI 502	829	44	4	128.38	57.96	0.09	0.53	0.9	4	4	3	1	0.56	-0.46	T**xT**
TZEI 498xTZEI 523	1089	43	4	128.91	58.82	0.13	1.4	0.87	4	4	2	2	0.55	-0.57	T**xT**
TZEI 268xTZEI 935	844	47	4	162.13	66.73	-0.27	2.13	1	4	5	2	2	0.56	-1.44	T**xT
TZEI 23xTZEI 523	1041	43	4	122.47	56.26	0.49	4.34	1.11	4	5	2	2	0.54	-1.98	T**xT**
TZEI5 23xTZEI 422	737	44	4	130.45	55.48	-0.09	2.26	0.87	4	4	2	2	0.55	-2.96	T**xT**
TZEI 417xTZEI 10	653	46	5	142.42	67.37	0.84	2.78	0.87	4	4	2	2	0.54	-3.22	TxT**
TZEI 417xTZEI 422	510	44	4	126.07	55.71	0.86	2.68	0.79	4	4	3	2	0.62	-4.52	TxT**
TZEI 502xTZEI 422	444	45	5	121.29	51.28	-0.2	3.24	0.61	4	5	3	1	0.56	-6.49	T**xT**
TZEI5 01xTZEI 528	546	44	6	114.88	46.55	2.71	1.38	0.75	4	5	3	2	0.57	-7.35	T**xT
TZEI 23xTZEI 8	214	44	5	132.32	49.57	1.53	0.48	1.1	4	5	3	2	0.55	-8.24	T**xT**
Mean	1285.66	45	4	141.63	59.18	0.66	2.26	0.93	4	4	2	1	0.55
SED	371.52	1.1	0.8	9.75	5.415	0.7	1.6	0.315	0.39	0.405	0.36	0.4	0.045
agrain yield; bdays to 50%anthesis; canthesis silking interval; dplant height; eear height, froot lodging; gstalk lodging; hears per plant; ihusk cover; jplant aspect, kear aspect, lleaf death, mear rot, nstress base index, oparental inbred combination; ** tolerance to combined heat and drought; *tolerance to drought.
Supplementary Table S4d: Grain yield and other agronomic traits of the 30 maize hybrid check inclusive (best 20 and worst 10) evaluated across combined heat and drought, heat and terminal drought condition environments.
PROGENY	aYIELD	bAD	cASI	dPLTH	eEARH	fRL	gSL	hEPP	iHUSKC	jPLASP	kEASP	lLD	mEAROT	nBI index	oIBC
TZEI 56xTZEI 1517	1868	57	2	122.71	45.59	0.26	0.65	1	4	5	4	2	0.69	16.1	T**xT
TZEI 135xTZEI 501	2267	55	2	123.66	48.83	1.05	1.79	1.65	4	4	4	2	0.24	15.43	T**xT**
TZEI 135xTZEI 182	2123	54	2	121.33	39.13	0.77	0.94	1.08	4	4	4	2	0.75	7.35	T**xT**
TZEI 17xTZEI 135	1749	55	2	119.73	40.7	1.06	1.13	1.02	4	5	4	1	0.62	5.88	T**xT**
TZEI 498xTZEI 135	1876	54	2	115.62	41.95	0.18	0.7	1.08	4	5	4	2	0.55	5.45	T**xT**
TZEI 1496xTZEI 242	1688	58	0	117.61	45.13	0.47	0.93	1.05	4	4	4	2	0.6	4.95	TxT**
Check 6TZEI 86 x TZEI 60	1792	59	-1	131.98	48.44	-0.15	0.49	1.09	3	5	4	2	0.84	4.82	-
TZEI 1013xTZEI 272	1680	58	0	113.97	40.64	0.15	0.96	1.1	4	5	4	2	0.7	4.19	TxT**
TZEI 7xTZEI7 63	2080	56	2	106	42.91	1.52	1.9	0.96	4	5	4	2	0.41	4.15	T**xT
TZEI 240xTZEI 1517	1588	52	4	124.73	52.02	0.66	1.37	1.03	3	4	4	1	0.62	3.71	T**xT
TZEI 23xTZEI 135	1752	54	3	122.38	47.41	0.96	1.14	1.06	4	5	4	2	0.33	3.53	T**xT**
TZEI 763xTZEI 272	1674	56	2	112.39	37.4	1.13	1.41	1.03	4	5	4	2	0.55	2.82	T*xT**
TZEI 18xTZEI 272	1574	56	3	121.5	41.81	-0.07	0.73	1.07	3	5	4	2	0.66	2.49	T**xT**
TZEI 935xTZEI 188	1591	55	2	136.06	52.5	1.52	1.65	1.11	4	5	4	3	0.39	2.38	TxT**
TZEI 56xTZEI 935	1436	55	3	131.87	48.6	0.58	0.52	1.02	4	5	4	2	0.83	1.88	T**xT
TZEI 1496xTZEI 188	1583	55	3	137.52	53.02	0.54	0.46	0.94	3	4	4	3	0.57	1.64	TxT**
TZEI 135xTZEI 422	1402	52	3	111.58	38.9	0.52	1.28	1.03	4	5	4	2	0.79	0.95	T**xT**
TZEI 272xTZEI 935	1334	56	0	124.94	43.41	0.38	0.49	1.04	4	5	4	2	0.49	0.45	T**xT
TZEI 18xTZE I268	1337	56	2	115.91	41.55	1.18	0.65	1.12	4	5	4	2	0.38	0.4	T**xT**
TZEI 1517xTZE I242	1104	54	2	106.45	40.63	0.87	0.94	1.08	4	5	4	2	0.68	0.25	TxT**
(Check 5) TZE-W Pop DT STR x TZEI 7	1279	55	3	125.32	50.2	0.24	0.89	1.08	3	5	4	2	0.8	-0.39	-
TZEI 446xTZEI 498	987	56	2	105.64	38.82	1.02	0.84	1.08	4	5	4	2	0.56	-1.09	TxT**
TZEI 272xTZEI 31	956	58	-1	114.57	37.66	0.39	0.53	1.11	4	5	5	3	0.52	-3.62	T**xT**
TZEI 17xTZEI 417	729	57	2	107.8	40.08	0.23	0.47	1.01	4	5	4	2	0.46	-4	T**xT
TZEI 23xTZEI 523	858	53	3	102.61	37.5	0.4	1.51	0.98	4	5	4	2	0.46	-5.18	T**xT**
TZEI 446xTZEI 480	614	56	2	98.14	35.23	0.45	0.63	0.91	4	5	5	2	0.46	-6.79	TxT**
TZEI 446xTZEI 528	647	57	3	111.19	40.67	0.52	0.73	0.94	4	5	5	2	0.94	-7.26	TxT**
TZEI 501xTZEI 528	665	55	3	96.11	35.4	0.91	0.85	0.99	4	5	5	2	0.79	-7.32	T**xT
TZEI 417xTZEI 446	463	57	3	108.12	41.17	0.38	0.8	0.95	4	6	5	2	0.73	-9.62	TxT
TZEI 502xTZEI 422	791	54	3	99.02	37.05	-0.02	0.93	0.87	4	5	4	8	0.77	-16.67	T**xT**
Mean	1383.35	56	2	116.22	42.81	0.6	0.94	1.05	4	5	4	2	0.61
SED	87.3	2.9	2.8	3.04	3.87	0.25	0.31	0.06	0.14	0.16	0.17	0.53	0.16
agrain yield; bdays to 50%anthesis; canthesis silking interval; dplant height; eear height, froot lodging; gstalk lodging; hears per plant; ihusk cover; jplant aspect, kear aspect, lleaf death, mear rot, nstress base index, oparental inbred combination; ** tolerance to combined heat and drought; *tolerance to drought.
